# Supplementary material for: CBCT Volumetric Changes in Combined Nasal Cavity and Paranasal Sinuses Following RAMPA-ROA Therapy: A Retrospective Cohort Study with Reference to Longitudinal Growth Data
Source: J Clin Med. 2026 Mar 29;15(7):2605. doi: 10.3390/jcm15072605 (PMC13074101; doi:10.3390/jcm15072605)
Supplement: Supplementary file 1 [file jcm-15-02605-s001.zip]

Archive with 1 entries (1 files):
- jcm-4148483-supplementary.pdf
